# Supplementary material for: Gadd45B Deficiency Drives Radio-Resistance in BRAFV600E-Mutated Differentiated Thyroid Cancer by Disrupting Iodine Metabolic Genes
Source: Cancers (Basel). 2025 Sep 30;17(19):3201. doi: 10.3390/cancers17193201 (PMC12523365; doi:10.3390/cancers17193201)
Supplement: Supplementary file 1 [file cancers-17-03201-s001.zip]

Archive with 2 entries (2 files):
- cancers-3775761-supplementary.pdf
- cancers-3775761_uncropped_WB 1.xlsx
