# Supplementary material for: Gadd45B Deficiency Drives Radio-Resistance in BRAFV600E-Mutated Differentiated Thyroid Cancer by Disrupting Iodine Metabolic Genes
Source: Cancers (Basel). 2025 Sep 30;17(19):3201. doi: 10.3390/cancers17193201 (PMC12523365; doi:10.3390/cancers17193201)
Supplement: Supplementary file 1 [file cancers-17-03201-s001.zip › cancers-3775761_uncropped_WB 1.xlsx]

## Sheet: Figure S8
Fig1L	Protein expression levels of Gadd45B in normal tissue and thyroid cancer tissue

## Sheet: Figure S9
Fig2A		Fig2M

## Sheet: Figure S10
Fig3B		Fig3C		Fig3D		Fig3J		Fig3I		Fig3E		Fig3G		Fig 3F	Gadd45B p-mek t-MEK	Fig 3H
p-MEK		BrafV600E		Gadd45B		NIS and Tg		p-MEK andt-MEK		BrafV600E		p-MEK and t-MEK
t-MEK		Gadd45b		p-MEK and Gapdh				t-ERK and p-ERK		Gadd45B and gapdh		p-ERK and t-ERK
p-ERK		Gapdh				TPO and Gapdh						gapdh
t-ERK
Gapdh

## Sheet: Figure S11
Fig4B	co-ip of Gadd45B and MAP3K4
Fig4D	Lv-con VS OE-Gadd45B	Fig 4F OE-Gadd45B combined with siMAP3K4	Fig 4G si-Gadd45B combined with OE-MAP3K4	FIg 4H OE-Gadd5B combined with OE-MAP3K4	Fig 4 OE-Gadd5B combined with OE-MAP3K4	FIg 4O OE-Gadd5B combined with OE-MAP3K4
Bcpapa
Fig4P

## Sheet: Figure S12
Fig5C	coip of Gadd45B and MYCBP
Fig 5 SI		Fig5F		Fig 5G		Fig 5H	Ubiquitination levels of MYCBP in Bcpap cells with Gadd45B overexpression
Gadd45B		MYCBP		Gadd45B and MYCBP
Gapdh		GAPDH
MYCBP
Fig5I	OE-Gadd45B combined with OE-MYCBP	Fig5J	Protein expression levels of MYCBP, c-MYC, and TERT in 462 Bcpap cells with Gadd45B knockout, alone or combined with MYCBP downregulation 463 (50 nM miR-26b-5p transfection)	Fig 5M		Fig5Q		Fig 5O
Gadd45B and TERT		Gadd45B and MYCBP		Sp1 and GABPA		Gadd45B and NIS		P-MEK
MYCBP and c-MYC		c-myc and gapdh		GABPB		MYCBP and Tg TPO		t-MEK p-ERk and t-MEK
gapdh		TERT		Gapdh		Gapdh

## Sheet: Figure S13
Fig 6G		Fig 6N
Tg		NIS and TPO
TPO and NIS		BrafV600E and TERT
MYCBP and TERT		Tg
Gabph		Gadph

## Sheet: Figure S14
Fig7J		Fig7L
Gadd45b, BrafV600E,TERT and Gapdh		NIS,Tg,TPO

## Sheet: Figure S2
Fig S2B	Bcpap	K1	TPC-1

## Sheet: Figure S4
S4A		S4B

## Sheet: Figure S5
S5B	Gadd45B and MYCBP	S5D	MYCBP，c-MYC TERT	S5F	MYCBP，c-MYC TERT	S5H	MYCBP，c-MYC TERT
